# Supplementary material for: A low-cost fluorescence reader for in vitro transcription and nucleic acid detection with Cas13a
Source: PLoS One. 2019 Dec 18;14(12):e0220091. doi: 10.1371/journal.pone.0220091 (PMC6919979; doi:10.1371/journal.pone.0220091)
Supplement: S1 File — Are available via Github: https://github.com/Katzi93/Fluorescence_detector. (ZIP) [file pone.0220091.s007.zip]

Archive with 242 entries (209 files):
- S1 File/
- S1 File/detector_upper.stl
- __MACOSX/
- __MACOSX/S1 File/
- __MACOSX/S1 File/._detector_upper.stl
- S1 File/.DS_Store
- __MACOSX/S1 File/._.DS_Store
- S1 File/software.Lightbringer/
- S1 File/software.Lightbringer/arduinoSketch_old/
- S1 File/software.Lightbringer/arduinoSketch_old/arduinoSketch.ino
- __MACOSX/S1 File/software.Lightbringer/
- __MACOSX/S1 File/software.Lightbringer/arduinoSketch_old/
- __MACOSX/S1 File/software.Lightbringer/arduinoSketch_old/._arduinoSketch.ino
- __MACOSX/S1 File/software.Lightbringer/._arduinoSketch_old
- S1 File/software.Lightbringer/preferences.ser
- __MACOSX/S1 File/software.Lightbringer/._preferences.ser
- S1 File/software.Lightbringer/Lightbringer.jar
- __MACOSX/S1 File/software.Lightbringer/._Lightbringer.jar
- S1 File/software.Lightbringer/README.txt
- __MACOSX/S1 File/software.Lightbringer/._README.txt
- S1 File/software.Lightbringer/arduinoSketch_new/
- S1 File/software.Lightbringer/arduinoSketch_new/arduinoSketch.ino
- __MACOSX/S1 File/software.Lightbringer/arduinoSketch_new/
- __MACOSX/S1 File/software.Lightbringer/arduinoSketch_new/._arduinoSketch.ino
- __MACOSX/S1 File/software.Lightbringer/._arduinoSketch_new
- S1 File/software.Lightbringer/src/
- S1 File/software.Lightbringer/src/frontend/
- S1 File/software.Lightbringer/src/frontend/Main.java
- __MACOSX/S1 File/software.Lightbringer/src/
- __MACOSX/S1 File/software.Lightbringer/src/frontend/
- __MACOSX/S1 File/software.Lightbringer/src/frontend/._Main.java
- S1 File/software.Lightbringer/src/frontend/views/
- S1 File/software.Lightbringer/src/frontend/views/ConcentrationMenu.java
- __MACOSX/S1 File/software.Lightbringer/src/frontend/views/
- __MACOSX/S1 File/software.Lightbringer/src/frontend/views/._ConcentrationMenu.java
- S1 File/software.Lightbringer/src/frontend/views/CalibrateMenu.java
- __MACOSX/S1 File/software.Lightbringer/src/frontend/views/._CalibrateMenu.java
- S1 File/software.Lightbringer/src/frontend/views/ImagesClass.java
- __MACOSX/S1 File/software.Lightbringer/src/frontend/views/._ImagesClass.java
- S1 File/software.Lightbringer/src/frontend/views/ExperimentView.java
- __MACOSX/S1 File/software.Lightbringer/src/frontend/views/._ExperimentView.java
- S1 File/software.Lightbringer/src/frontend/views/MainController.java
- __MACOSX/S1 File/software.Lightbringer/src/frontend/views/._MainController.java
- S1 File/software.Lightbringer/src/frontend/views/components/
- S1 File/software.Lightbringer/src/frontend/views/components/ChangingLeftBox.java
- __MACOSX/S1 File/software.Lightbringer/src/frontend/views/components/
- __MACOSX/S1 File/software.Lightbringer/src/frontend/views/components/._ChangingLeftBox.java
- S1 File/software.Lightbringer/src/frontend/views/components/TableMeasurementConcentration.java
- __MACOSX/S1 File/software.Lightbringer/src/frontend/views/components/._TableMeasurementConcentration.java
- S1 File/software.Lightbringer/src/frontend/views/components/Tableable.java
- __MACOSX/S1 File/software.Lightbringer/src/frontend/views/components/._Tableable.java
- S1 File/software.Lightbringer/src/frontend/views/components/LogarithmicAxis.java
- __MACOSX/S1 File/software.Lightbringer/src/frontend/views/components/._LogarithmicAxis.java
- S1 File/software.Lightbringer/src/frontend/views/components/ViewsEnum.java
- __MACOSX/S1 File/software.Lightbringer/src/frontend/views/components/._ViewsEnum.java
- S1 File/software.Lightbringer/src/frontend/views/components/DynamicLineChart.java
- __MACOSX/S1 File/software.Lightbringer/src/frontend/views/components/._DynamicLineChart.java
- S1 File/software.Lightbringer/src/frontend/views/components/PrefObject.java
- __MACOSX/S1 File/software.Lightbringer/src/frontend/views/components/._PrefObject.java
- S1 File/software.Lightbringer/src/frontend/views/components/datarepresentation/
- S1 File/software.Lightbringer/src/frontend/views/components/datarepresentation/TableMeasurementConcentration.java
- __MACOSX/S1 File/software.Lightbringer/src/frontend/views/components/datarepresentation/
- __MACOSX/S1 File/software.Lightbringer/src/frontend/views/components/datarepresentation/._TableMeasurementConcentration.java
- S1 File/software.Lightbringer/src/frontend/views/components/datarepresentation/Tableable.java
- __MACOSX/S1 File/software.Lightbringer/src/frontend/views/components/datarepresentation/._Tableable.java
- S1 File/software.Lightbringer/src/frontend/views/components/datarepresentation/LogarithmicAxis.java
- __MACOSX/S1 File/software.Lightbringer/src/frontend/views/components/datarepresentation/._LogarithmicAxis.java
- S1 File/software.Lightbringer/src/frontend/views/components/datarepresentation/PlotMeasurementCalibration.java
- __MACOSX/S1 File/software.Lightbringer/src/frontend/views/components/datarepresentation/._PlotMeasurementCalibration.java
- S1 File/software.Lightbringer/src/frontend/views/components/datarepresentation/TableMeasurementCalibration.java
- __MACOSX/S1 File/software.Lightbringer/src/frontend/views/components/datarepresentation/._TableMeasurementCalibration.java
- S1 File/software.Lightbringer/src/frontend/views/components/datarepresentation/Plottable.java
- __MACOSX/S1 File/software.Lightbringer/src/frontend/views/components/datarepresentation/._Plottable.java
- S1 File/software.Lightbringer/src/frontend/views/components/datarepresentation/IllegalLogarithmicRangeException.java
- __MACOSX/S1 File/software.Lightbringer/src/frontend/views/components/datarepresentation/._IllegalLogarithmicRangeException.java
- __MACOSX/S1 File/software.Lightbringer/src/frontend/views/components/._datarepresentation
- S1 File/software.Lightbringer/src/frontend/views/components/CancelButton.java
- __MACOSX/S1 File/software.Lightbringer/src/frontend/views/components/._CancelButton.java
- S1 File/software.Lightbringer/src/frontend/views/components/TableMeasurementCalibration.java
- __MACOSX/S1 File/software.Lightbringer/src/frontend/views/components/._TableMeasurementCalibration.java
- S1 File/software.Lightbringer/src/frontend/views/components/ParamConfViewCalibrate.java
- __MACOSX/S1 File/software.Lightbringer/src/frontend/views/components/._ParamConfViewCalibrate.java
- S1 File/software.Lightbringer/src/frontend/views/components/ParamConfView.java
- __MACOSX/S1 File/software.Lightbringer/src/frontend/views/components/._ParamConfView.java
- S1 File/software.Lightbringer/src/frontend/views/components/Plottable.java
- __MACOSX/S1 File/software.Lightbringer/src/frontend/views/components/._Plottable.java
- S1 File/software.Lightbringer/src/frontend/views/components/ParamConfViewConcetration.java
- __MACOSX/S1 File/software.Lightbringer/src/frontend/views/components/._ParamConfViewConcetration.java
- S1 File/software.Lightbringer/src/frontend/views/components/IllegalLogarithmicRangeException.java
- __MACOSX/S1 File/software.Lightbringer/src/frontend/views/components/._IllegalLogarithmicRangeException.java
- S1 File/software.Lightbringer/src/frontend/views/components/ChangingLeft.java
- __MACOSX/S1 File/software.Lightbringer/src/frontend/views/components/._ChangingLeft.java
- __MACOSX/S1 File/software.Lightbringer/src/frontend/views/._components
- S1 File/software.Lightbringer/src/frontend/views/MainDisplay.java
- __MACOSX/S1 File/software.Lightbringer/src/frontend/views/._MainDisplay.java
- S1 File/software.Lightbringer/src/frontend/views/CalibrateView.java
- __MACOSX/S1 File/software.Lightbringer/src/frontend/views/._CalibrateView.java
- S1 File/software.Lightbringer/src/frontend/views/StartMenu.java
- __MACOSX/S1 File/software.Lightbringer/src/frontend/views/._StartMenu.java
- S1 File/software.Lightbringer/src/frontend/views/TableModeView.java
- __MACOSX/S1 File/software.Lightbringer/src/frontend/views/._TableModeView.java
- S1 File/software.Lightbringer/src/frontend/views/ConcentrationView.java
- __MACOSX/S1 File/software.Lightbringer/src/frontend/views/._ConcentrationView.java
- S1 File/software.Lightbringer/src/frontend/views/ModeMenu.java
- __MACOSX/S1 File/software.Lightbringer/src/frontend/views/._ModeMenu.java
- S1 File/software.Lightbringer/src/frontend/views/RightBox.java
- __MACOSX/S1 File/software.Lightbringer/src/frontend/views/._RightBox.java
- S1 File/software.Lightbringer/src/frontend/views/PlotView.java
- __MACOSX/S1 File/software.Lightbringer/src/frontend/views/._PlotView.java
- __MACOSX/S1 File/software.Lightbringer/src/frontend/._views
- __MACOSX/S1 File/software.Lightbringer/src/._frontend
- S1 File/software.Lightbringer/src/resources/
- S1 File/software.Lightbringer/src/resources/Measure_on.png
- __MACOSX/S1 File/software.Lightbringer/src/resources/
- __MACOSX/S1 File/software.Lightbringer/src/resources/._Measure_on.png
- S1 File/software.Lightbringer/src/resources/Loading_05.png
- __MACOSX/S1 File/software.Lightbringer/src/resources/._Loading_05.png
- S1 File/software.Lightbringer/src/resources/Quit.png
- __MACOSX/S1 File/software.Lightbringer/src/resources/._Quit.png
- S1 File/software.Lightbringer/src/resources/ON_OFF_1.png
- __MACOSX/S1 File/software.Lightbringer/src/resources/._ON_OFF_1.png
- S1 File/software.Lightbringer/src/resources/Power_off_v2.png
- __MACOSX/S1 File/software.Lightbringer/src/resources/._Power_off_v2.png
- S1 File/software.Lightbringer/src/resources/Loading_00.png
- __MACOSX/S1 File/software.Lightbringer/src/resources/._Loading_00.png
- S1 File/software.Lightbringer/src/resources/Click_1.png
- __MACOSX/S1 File/software.Lightbringer/src/resources/._Click_1.png
- S1 File/software.Lightbringer/src/resources/ON_OFF_1.svg
- __MACOSX/S1 File/software.Lightbringer/src/resources/._ON_OFF_1.svg
- S1 File/software.Lightbringer/src/resources/Click_2.png
- __MACOSX/S1 File/software.Lightbringer/src/resources/._Click_2.png
- S1 File/software.Lightbringer/src/resources/Calibration_click.png
- __MACOSX/S1 File/software.Lightbringer/src/resources/._Calibration_click.png
- S1 File/software.Lightbringer/src/resources/Measure_1.png
- __MACOSX/S1 File/software.Lightbringer/src/resources/._Measure_1.png
- S1 File/software.Lightbringer/src/resources/Loading_025.png
- __MACOSX/S1 File/software.Lightbringer/src/resources/._Loading_025.png
- S1 File/software.Lightbringer/src/resources/status_sample.png
- __MACOSX/S1 File/software.Lightbringer/src/resources/._status_sample.png
- S1 File/software.Lightbringer/src/resources/Negative.png
- __MACOSX/S1 File/software.Lightbringer/src/resources/._Negative.png
- S1 File/software.Lightbringer/src/resources/Measure_click.png
- __MACOSX/S1 File/software.Lightbringer/src/resources/._Measure_click.png
- S1 File/software.Lightbringer/src/resources/style.css
- __MACOSX/S1 File/software.Lightbringer/src/resources/._style.css
- S1 File/software.Lightbringer/src/resources/Power_off.png
- __MACOSX/S1 File/software.Lightbringer/src/resources/._Power_off.png
- S1 File/software.Lightbringer/src/resources/Timeseries_click.png
- __MACOSX/S1 File/software.Lightbringer/src/resources/._Timeseries_click.png
- S1 File/software.Lightbringer/src/resources/Measure.png
- __MACOSX/S1 File/software.Lightbringer/src/resources/._Measure.png
- S1 File/software.Lightbringer/src/resources/plot.png
- __MACOSX/S1 File/software.Lightbringer/src/resources/._plot.png
- S1 File/software.Lightbringer/src/resources/cd.png
- __MACOSX/S1 File/software.Lightbringer/src/resources/._cd.png
- S1 File/software.Lightbringer/src/resources/Loading_075.png
- __MACOSX/S1 File/software.Lightbringer/src/resources/._Loading_075.png
- S1 File/software.Lightbringer/src/resources/Measure_off.png
- __MACOSX/S1 File/software.Lightbringer/src/resources/._Measure_off.png
- S1 File/software.Lightbringer/src/resources/table.png
- __MACOSX/S1 File/software.Lightbringer/src/resources/._table.png
- S1 File/software.Lightbringer/src/resources/Timeseries.png
- __MACOSX/S1 File/software.Lightbringer/src/resources/._Timeseries.png
- S1 File/software.Lightbringer/src/resources/Positive.png
- __MACOSX/S1 File/software.Lightbringer/src/resources/._Positive.png
- S1 File/software.Lightbringer/src/resources/save.png
- __MACOSX/S1 File/software.Lightbringer/src/resources/._save.png
- S1 File/software.Lightbringer/src/resources/start.png
- __MACOSX/S1 File/software.Lightbringer/src/resources/._start.png
- S1 File/software.Lightbringer/src/resources/Calibration.png
- __MACOSX/S1 File/software.Lightbringer/src/resources/._Calibration.png
- S1 File/software.Lightbringer/src/resources/Power_on.png
- __MACOSX/S1 File/software.Lightbringer/src/resources/._Power_on.png
- S1 File/software.Lightbringer/src/resources/Measure_off_v2.png
- __MACOSX/S1 File/software.Lightbringer/src/resources/._Measure_off_v2.png
- __MACOSX/S1 File/software.Lightbringer/src/._resources
- S1 File/software.Lightbringer/src/backend/
- S1 File/software.Lightbringer/src/backend/measurement/
- S1 File/software.Lightbringer/src/backend/measurement/MeasurementCalibration.java
- __MACOSX/S1 File/software.Lightbringer/src/backend/
- __MACOSX/S1 File/software.Lightbringer/src/backend/measurement/
- __MACOSX/S1 File/software.Lightbringer/src/backend/measurement/._MeasurementCalibration.java
- S1 File/software.Lightbringer/src/backend/measurement/MeasurementConcentrationBlank.java
- __MACOSX/S1 File/software.Lightbringer/src/backend/measurement/._MeasurementConcentrationBlank.java
- S1 File/software.Lightbringer/src/backend/measurement/MeasurementResistance.java
- __MACOSX/S1 File/software.Lightbringer/src/backend/measurement/._MeasurementResistance.java
- S1 File/software.Lightbringer/src/backend/measurement/Measurement.java
- __MACOSX/S1 File/software.Lightbringer/src/backend/measurement/._Measurement.java
- S1 File/software.Lightbringer/src/backend/measurement/MeasurementBaseVolt.java
- __MACOSX/S1 File/software.Lightbringer/src/backend/measurement/._MeasurementBaseVolt.java
- S1 File/software.Lightbringer/src/backend/measurement/MeasurementConcentration.java
- __MACOSX/S1 File/software.Lightbringer/src/backend/measurement/._MeasurementConcentration.java
- __MACOSX/S1 File/software.Lightbringer/src/backend/._measurement
- S1 File/software.Lightbringer/src/backend/tests/
- S1 File/software.Lightbringer/src/backend/tests/Test.java
- __MACOSX/S1 File/software.Lightbringer/src/backend/tests/
- __MACOSX/S1 File/software.Lightbringer/src/backend/tests/._Test.java
- S1 File/software.Lightbringer/src/backend/tests/TestSketch.java
- __MACOSX/S1 File/software.Lightbringer/src/backend/tests/._TestSketch.java
- __MACOSX/S1 File/software.Lightbringer/src/backend/._tests
- S1 File/software.Lightbringer/src/backend/experiment/
- S1 File/software.Lightbringer/src/backend/experiment/listener/
- S1 File/software.Lightbringer/src/backend/experiment/listener/ArduinoConnectedEventListener.java
- __MACOSX/S1 File/software.Lightbringer/src/backend/experiment/
- __MACOSX/S1 File/software.Lightbringer/src/backend/experiment/listener/
- __MACOSX/S1 File/software.Lightbringer/src/backend/experiment/listener/._ArduinoConnectedEventListener.java
- S1 File/software.Lightbringer/src/backend/experiment/listener/LightBringerNotFoundException.java
- __MACOSX/S1 File/software.Lightbringer/src/backend/experiment/listener/._LightBringerNotFoundException.java
- S1 File/software.Lightbringer/src/backend/experiment/listener/SaveValuesEventListener.java
- __MACOSX/S1 File/software.Lightbringer/src/backend/experiment/listener/._SaveValuesEventListener.java
- __MACOSX/S1 File/software.Lightbringer/src/backend/experiment/._listener
- S1 File/software.Lightbringer/src/backend/experiment/ExperimentCalibrate.java
- __MACOSX/S1 File/software.Lightbringer/src/backend/experiment/._ExperimentCalibrate.java
- S1 File/software.Lightbringer/src/backend/experiment/Experiment.java
- __MACOSX/S1 File/software.Lightbringer/src/backend/experiment/._Experiment.java
- S1 File/software.Lightbringer/src/backend/experiment/Configuration.java
- __MACOSX/S1 File/software.Lightbringer/src/backend/experiment/._Configuration.java
- S1 File/software.Lightbringer/src/backend/experiment/StateExperiment.java
- __MACOSX/S1 File/software.Lightbringer/src/backend/experiment/._StateExperiment.java
- S1 File/software.Lightbringer/src/backend/experiment/ExperimentConcentration.java
- __MACOSX/S1 File/software.Lightbringer/src/backend/experiment/._ExperimentConcentration.java
- S1 File/software.Lightbringer/src/backend/experiment/Parameters.java
- __MACOSX/S1 File/software.Lightbringer/src/backend/experiment/._Parameters.java
- S1 File/software.Lightbringer/src/backend/experiment/ParametersConcExperiment.java
- __MACOSX/S1 File/software.Lightbringer/src/backend/experiment/._ParametersConcExperiment.java
- __MACOSX/S1 File/software.Lightbringer/src/backend/._experiment
- __MACOSX/S1 File/software.Lightbringer/src/._backend
- S1 File/software.Lightbringer/src/META-INF/
- S1 File/software.Lightbringer/src/META-INF/MANIFEST.MF
- __MACOSX/S1 File/software.Lightbringer/src/META-INF/
- __MACOSX/S1 File/software.Lightbringer/src/META-INF/._MANIFEST.MF
- __MACOSX/S1 File/software.Lightbringer/src/._META-INF
- __MACOSX/S1 File/software.Lightbringer/._src
- __MACOSX/S1 File/._software.Lightbringer
- S1 File/detector_lower.stl
- __MACOSX/S1 File/._detector_lower.stl
- S1 File/sample_holder_lower.stl
- __MACOSX/S1 File/._sample_holder_lower.stl
- S1 File/detector_spacer.stl
- __MACOSX/S1 File/._detector_spacer.stl
- S1 File/sample_holder_upper.stl
- __MACOSX/S1 File/._sample_holder_upper.stl
