# Supplementary material for: A low-cost fluorescence reader for in vitro transcription and nucleic acid detection with Cas13a
Source: PLoS One. 2019 Dec 18;14(12):e0220091. doi: 10.1371/journal.pone.0220091 (PMC6919979; doi:10.1371/journal.pone.0220091)
Supplement: S1 File — Are available via Github: https://github.com/Katzi93/Fluorescence_detector. (ZIP) [file pone.0220091.s007.zip › S1 File/software.Lightbringer/README.txt]

The arduino sketch in the AdruinoSketch_new folder needs to be uploaded on the microcontroller. Use the Arduino developement software to do that. https://www.arduino.cc/en/main/software
If this version cause trouble try using the one in the AdruinoSketch_old folder

The Lighbringer.jar can then be excecuted while the microcontroller is connected to operate the detector. You need the Java Runtime Enviroment for that. https://java.com/de/download/
