# Supplementary material for: A low-cost fluorescence reader for in vitro transcription and nucleic acid detection with Cas13a
Source: PLoS One. 2019 Dec 18;14(12):e0220091. doi: 10.1371/journal.pone.0220091 (PMC6919979; doi:10.1371/journal.pone.0220091)
Supplement: S1 File — Are available via Github: https://github.com/Katzi93/Fluorescence_detector. (ZIP) [file pone.0220091.s007.zip › S1 File/software.Lightbringer/src/frontend/views/components/Tableable.java]

package frontend.views.components;

import java.util.List;

public interface Tableable {

    public enum Title{

        TIME("Time"),
        CONCENTRATION("Concentration"),
        DEVIATION("Deviation"),
        RESISTANCE("Resistance");

        Title(String title){
            this.title = title;
        }

        private final String title;

        public String getString(){
            return this.title;
        }
    }

    public class UnsupportedColumnException extends Exception{
        public UnsupportedColumnException(Class msg, Title title){
            super("The class "+ msg.getName() + " does not support displaying of " +title+" columns.");
        }
    }

    Title[] columnsList();

    double getValueColumn(Title title) throws UnsupportedColumnException;


}
