# Supplementary material for: A low-cost fluorescence reader for in vitro transcription and nucleic acid detection with Cas13a
Source: PLoS One. 2019 Dec 18;14(12):e0220091. doi: 10.1371/journal.pone.0220091 (PMC6919979; doi:10.1371/journal.pone.0220091)
Supplement: S1 File — Are available via Github: https://github.com/Katzi93/Fluorescence_detector. (ZIP) [file pone.0220091.s007.zip › S1 File/software.Lightbringer/src/frontend/views/components/DynamicLineChart.java]

package frontend.views.components;

import javafx.application.Application;
import javafx.application.Platform;
import javafx.collections.*;
import javafx.geometry.Pos;
import javafx.scene.*;
import javafx.scene.chart.*;
import javafx.scene.chart.XYChart;
import javafx.scene.control.*;
import javafx.scene.layout.*;
import javafx.scene.shape.Line;
import javafx.stage.Stage;

import java.util.*;

// Demonstrates dynamically changing the data series assigned to a chart and applying css styles to the
// chart based on user selection and data series attributes.
public class DynamicLineChart extends Application {
    private volatile  LineChart<Number, Number> lineChart;
    private ObservableList<Event> events;
    private Pane layout = new HBox();

    @Override public void init() throws Exception {
        //defining the axes
        final NumberAxis xAxis = new NumberAxis();
        final NumberAxis yAxis = new NumberAxis();
        xAxis.setLabel("Attempt");
        yAxis.setLabel("Distance (meters)");
        xAxis.setMinorTickVisible(false);
        xAxis.setAutoRanging(true);

        xAxis.setTickUnit(1);

        //creating the chart
        lineChart = new LineChart<>(xAxis, yAxis);
        lineChart.setAnimated(false);
        lineChart.setTitle("Event Performance");
        events = FXCollections.observableArrayList(
                new Event("Javelin", "6 6", FXCollections.observableArrayList(
                        createSeries("Javelin - Tokyo", FXCollections.observableArrayList(18, 20, 22)),
                        createSeries("Javelin - Kyoto", FXCollections.observableArrayList(23, 14, 15))
                )),
                new Event("Hammer", "12 2 2 12", FXCollections.observableArrayList(
                        createSeries("Hammer - Tokyo",  FXCollections.observableArrayList(12, 11, 5)),
                        createSeries("Hammer - Kyoto",  FXCollections.observableArrayList(9, 8, 13))
                )),
                new Event("Shotput", "", FXCollections.observableArrayList(
                        createSeries("Shotput - Tokyo", FXCollections.observableArrayList(3, 2, 4)),
                        createSeries("Shotput - Kyoto", FXCollections.observableArrayList(4, 6, 5))
                ))
        );
        populateData(events, lineChart);

        // create some controls which can toggle series display on and off.
        final VBox eventChecks = new VBox(20);
        eventChecks.setStyle("-fx-padding: 10;");
        final TitledPane controlPane = new TitledPane("Event Selection", eventChecks);
        controlPane.setCollapsible(false);
        for (final Event event: events) {
            final CheckBox box = new CheckBox(event.getName());
            box.setSelected(true);
            Line line = new Line(0, 10, 50, 10);
            StringBuilder styleString = new StringBuilder("-fx-stroke-width: 3; -fx-stroke: gray;");
            if (event.getStrokeDashArray() != null && !event.getStrokeDashArray().isEmpty()) {
                styleString.append("-fx-stroke-dash-array: ").append(event.getStrokeDashArray()).append(";");
            }
            line.setStyle(styleString.toString());

            box.setGraphic(line);
            eventChecks.getChildren().add(box);
            box.setOnAction(action -> {
                        event.setActive(box.isSelected());
                        populateData(events, lineChart);
                        //styleSeries(events, lineChart);
                    }
            );
        }

        Label caption = new Label(
                "The chart displays performance an athelete in selected events at various sporting meets.  "
                        + "Events in which the athelete performed above average at a given meet are shown blue and "
                        + "events at which the athelete performed below average are shown red.  For a given meet, "
                        + "the athelete may make three attempts per event.  The red and blue highlighting is calculated "
                        + "based on the average distance achieved for an event at a meet, not the longest distance achieved for the event at the meet.  Select events to display from the controls on the left."
        );
        caption.setWrapText(true);

        // layout the scene
        HBox controlledChart =  new HBox(10,
                controlPane, lineChart
        );
        controlledChart.setAlignment(Pos.CENTER);
        VBox captionedChart = new VBox(10,
                controlledChart,
                caption
        );
        captionedChart.setAlignment(Pos.CENTER);
        HBox.setHgrow(lineChart, Priority.ALWAYS);
        VBox.setVgrow(captionedChart.getChildren().get(0), Priority.ALWAYS);
        layout.setStyle("-fx-background-color: cornsilk; -fx-padding: 10;");
        layout.getChildren().addAll(captionedChart);
    }

    @Override public void start(Stage stage) {
        stage.setTitle("Sports Day Results");

        Scene scene = new Scene(layout, 800, 600);
        stage.setScene(scene);
        stage.show();

        styleSeries(events, lineChart);
        Object mu = new Object();

            Thread t = new Thread(() ->{
                synchronized (mu){
                try {
                    mu.wait(5000);
                    System.out.println("h");
                } catch (InterruptedException e) {
                    e.printStackTrace();
                }
                    Platform.runLater(() ->{
                        lineChart.getData().clear();
                        //Scanner sc = new Scanner(System.in);
                        //System.out.println("iput");
                        //sc.nextInt();
                        lineChart.getData().add(createSeries2("asdb",FXCollections.observableArrayList(6,7,8)));
                    });
                }
            });
            t.start();

            //lineChart.getData().add(createSeries2("asdb",FXCollections.observableArrayList(10,11,12)));


    }

    private void populateData(final ObservableList<Event> events, final LineChart<Number, Number> lineChart) {
        //lineChart.getData().clear();
        for (Event event: events) {
            if (event.isActive) {
                //lineChart.getData().addAll(event.getSeries());
                //lineChart.getData().addAll(createSeries2("asdb",FXCollections.observableArrayList(1,7,8)));
                System.out.println("h");
            }
        }
    }

    private void styleSeries(ObservableList<Event> events, final LineChart<Number, Number> lineChart) {
        // force a css layout pass to ensure that subsequent lookup calls work.
        lineChart.applyCss();

        // mark different series with different depending on whether they are above or below average.
        int nSeries = 0;
        for (Event event : events) {
            if (!event.isActive()) continue;
            for (int j = 0; j < event.getSeries().size(); j++) {
                XYChart.Series<Number, Number> series = event.getSeries().get(j);
                Set<Node> nodes = lineChart.lookupAll(".series" + nSeries);
                for (Node n : nodes) {
                    StringBuilder style = new StringBuilder();
                    if (event.isBelowAverage(series)) {
                        style.append("-fx-stroke: red; -fx-background-color: red, white; ");
                    } else {
                        style.append("-fx-stroke: blue; -fx-background-color: blue, white; ");
                    }
                    if (event.getStrokeDashArray() != null && !event.getStrokeDashArray().isEmpty()) {
                        style.append("-fx-stroke-dash-array: ").append(event.getStrokeDashArray()).append(";");
                    }

                    n.setStyle(style.toString());
                }
                nSeries++;
            }
        }
    }

    private XYChart.Series<Number, Number> createSeries(String name, List<Number> data) {
        XYChart.Series<Number, Number> series = new XYChart.Series<>();
        series.setName(name);
        ObservableList<XYChart.Data<Number, Number>> seriesData = FXCollections.observableArrayList();
        for (int i = 0; i < data.size(); i++) {
            seriesData.add(new XYChart.Data<>(i+1, data.get(i)));
        }
        series.setData(seriesData);

        return series;
    }

    private XYChart.Series<Number, Number> createSeries2(String name, List<Number> data) {
        XYChart.Series<Number, Number> series = new XYChart.Series<>();
        series.setName(name);
        ObservableList<XYChart.Data<Number, Number>> seriesData = FXCollections.observableArrayList();
        for (int i = 0; i < data.size(); i++) {
            seriesData.add(new XYChart.Data<>(data.get(i), i + 1));
        }
        series.setData(seriesData);

        return series;
    }

    private class Event {
        private String name;
        private ObservableList<XYChart.Series<Number, Number>> series;
        private String strokeDashArray;
        private boolean isActive = true;

        public String getName() { return name; }
        public String getStrokeDashArray() { return strokeDashArray; }

        public Event(String name, String strokeDashArray, ObservableList<XYChart.Series<Number, Number>> series) {
            this.name = name; this.strokeDashArray = strokeDashArray; this.series = series;
        }

        public boolean isBelowAverage(XYChart.Series<Number, Number> checkedSeries) {
            double checkedSeriesAvg = calcSeriesAverage(checkedSeries);
            double allSeriesAvgTot = 0;
            double seriesCount = series.size();
            for (XYChart.Series<Number, Number> curSeries: series) {
                allSeriesAvgTot += calcSeriesAverage(curSeries);
            }
            double allSeriesAvg = seriesCount != 0 ? allSeriesAvgTot / seriesCount: 0;

            return checkedSeriesAvg < allSeriesAvg;
        }

        public ObservableList<XYChart.Series<Number, Number>> getSeries() {
            return series;
        }

        private double calcSeriesAverage(XYChart.Series<Number, Number> series) {
            double sum = 0;
            int count = series.getData().size();
            for (XYChart.Data<Number, Number> data: series.getData()) {
                sum += data.YValueProperty().get().doubleValue();
            }
            return count != 0 ? sum / count : 0;
        }

        private boolean isActive() {
            return isActive;
        }

        private void setActive(boolean isActive) {
            this.isActive = isActive;
        }
    }

    public static void main(String[] args) {
        launch(args);
    }
}
