# Supplementary material for: A low-cost fluorescence reader for in vitro transcription and nucleic acid detection with Cas13a
Source: PLoS One. 2019 Dec 18;14(12):e0220091. doi: 10.1371/journal.pone.0220091 (PMC6919979; doi:10.1371/journal.pone.0220091)
Supplement: S1 File — Are available via Github: https://github.com/Katzi93/Fluorescence_detector. (ZIP) [file pone.0220091.s007.zip › S1 File/software.Lightbringer/src/frontend/views/components/datarepresentation/LogarithmicAxis.java]

package frontend.views.components.datarepresentation;

import java.text.NumberFormat;
import java.util.ArrayList;
import java.util.List;


import javafx.animation.KeyFrame;
import javafx.animation.KeyValue;
import javafx.animation.Timeline;
import javafx.beans.binding.DoubleBinding;
import javafx.beans.property.DoubleProperty;
import javafx.beans.property.SimpleDoubleProperty;
import javafx.scene.chart.ValueAxis;
import javafx.util.Duration;

/**
 * A logarithmic axis implementation for JavaFX 2 charts<br>
 * <br>
 * 
 * @author Kevin Senechal
 * 
 */
public class LogarithmicAxis extends ValueAxis<Number> {

	/**
	 * The time of animation in ms
	 */
	private static final double ANIMATION_TIME = 2000;
	private final Timeline lowerRangeTimeline = new Timeline();
	private final Timeline upperRangeTimeline = new Timeline();

	private final DoubleProperty logUpperBound = new SimpleDoubleProperty();
	private final DoubleProperty logLowerBound = new SimpleDoubleProperty();

	public LogarithmicAxis() {
		super(1, 100);
		bindLogBoundsToDefaultBounds();
	}

	public LogarithmicAxis(double lowerBound, double upperBound) {
		super(lowerBound, upperBound);
		try {
			validateBounds(lowerBound, upperBound);
			bindLogBoundsToDefaultBounds();
		} catch (IllegalLogarithmicRangeException e) {
			e.printStackTrace();
		}
	}

	/**
	 * Bind our logarithmic bounds with the super class bounds, consider the base 10 logarithmic scale.
	 */
	private void bindLogBoundsToDefaultBounds() {
		logLowerBound.bind(new DoubleBinding() {

			{
				super.bind(lowerBoundProperty());
			}

			@Override
			protected double computeValue() {
				return Math.log10(lowerBoundProperty().get());
			}
		});
		logUpperBound.bind(new DoubleBinding() {

			{
				super.bind(upperBoundProperty());
			}

			@Override
			protected double computeValue() {
				return Math.log10(upperBoundProperty().get());
			}
		});
	}

	/**
	 * Validate the bounds by throwing an exception if the values are not conform to the mathematics log interval:
	 * ]0,Double.MAX_VALUE]
	 * 
	 * @param lowerBound
	 * @param upperBound
	 * @throws IllegalLogarithmicRangeException
	 */
	private void validateBounds(double lowerBound, double upperBound) throws IllegalLogarithmicRangeException {
		if (lowerBound < 0 || upperBound < 0 || lowerBound > upperBound) {
			throw new IllegalLogarithmicRangeException(
					"The logarithmic range should be include to ]0,Double.MAX_VALUE] and the lowerBound should be less than the upperBound");
		}
	}

	/**
	 * {@inheritDoc}
	 */
	@Override
	protected List<Number> calculateMinorTickMarks() {
		Number[] range = getRange();
		List<Number> minorTickMarksPositions = new ArrayList<Number>();
		if (range != null) {

			Number upperBound = range[1];
			double logUpperBound = Math.log10(upperBound.doubleValue());
			int minorTickMarkCount = getMinorTickCount();

			for (double i = 0; i <= logUpperBound; i += 1) {
				for (double j = 0; j <= 9; j += (1. / minorTickMarkCount)) {
					double value = j * Math.pow(10, i);
					minorTickMarksPositions.add(value);
				}
			}
		}
		return minorTickMarksPositions;
	}

	/**
	 * {@inheritDoc}
	 */
	@Override
	protected List<Number> calculateTickValues(double length, Object range) {
		List<Number> tickPositions = new ArrayList<Number>();
		if (range != null) {
			Number lowerBound = ((Number[]) range)[0];
			Number upperBound = ((Number[]) range)[1];
			double logLowerBound = Math.log10(lowerBound.doubleValue());
			double logUpperBound = Math.log10(upperBound.doubleValue());
	
			for (double i = 0; i <= logUpperBound; i += 1) {
				for (double j = 1; j <= 9; j++) {
					double value = j * Math.pow(10, i);
					tickPositions.add(value);
				}
			}
		}
		return tickPositions;
	}

	@Override
	protected Number[] getRange() {
		return new Number[] { lowerBoundProperty().get(), upperBoundProperty().get() };
	}

	@Override
	protected String getTickMarkLabel(Number value) {
		NumberFormat formatter = NumberFormat.getInstance();
		formatter.setMaximumIntegerDigits(6);
		formatter.setMinimumIntegerDigits(1);
		return formatter.format(value);
	}

	/**
	 * {@inheritDoc}
	 */
	@Override
	protected void setRange(Object range, boolean animate) {
		if (range != null) {
			Number lowerBound = ((Number[]) range)[0];
			Number upperBound = ((Number[]) range)[1];
			try {
				validateBounds(lowerBound.doubleValue(), upperBound.doubleValue());
			} catch (IllegalLogarithmicRangeException e) {
				e.printStackTrace();
			}
			if (animate) {
				try {
					lowerRangeTimeline.getKeyFrames().clear();
					upperRangeTimeline.getKeyFrames().clear();

					lowerRangeTimeline.getKeyFrames()
							.addAll(new KeyFrame(Duration.ZERO, new KeyValue(lowerBoundProperty(), lowerBoundProperty()
									.get())),
									new KeyFrame(new Duration(ANIMATION_TIME), new KeyValue(lowerBoundProperty(),
											lowerBound.doubleValue())));

					upperRangeTimeline.getKeyFrames()
							.addAll(new KeyFrame(Duration.ZERO, new KeyValue(upperBoundProperty(), upperBoundProperty()
									.get())),
									new KeyFrame(new Duration(ANIMATION_TIME), new KeyValue(upperBoundProperty(),
											upperBound.doubleValue())));
					lowerRangeTimeline.play();
					upperRangeTimeline.play();
				} catch (Exception e) {
					lowerBoundProperty().set(lowerBound.doubleValue());
					upperBoundProperty().set(upperBound.doubleValue());
				}
			}
			lowerBoundProperty().set(lowerBound.doubleValue());
			upperBoundProperty().set(upperBound.doubleValue());
		}
	}

	@Override
	public Number getValueForDisplay(double displayPosition) {
		double delta = logUpperBound.get() - logLowerBound.get();
		if (getSide().isVertical()) {
			return Math.pow(10, (((displayPosition - getHeight()) / -getHeight()) * delta) + logLowerBound.get());
		} else {
			return Math.pow(10, (((displayPosition / getWidth()) * delta) + logLowerBound.get()));
		}
	}

	@Override
	public double getDisplayPosition(Number value) {
		double delta = logUpperBound.get() - logLowerBound.get();
		double deltaV = Math.log10(value.doubleValue()) - logLowerBound.get();
		if (getSide().isVertical()) {
			return (1. - ((deltaV) / delta)) * getHeight();
		} else {
			return ((deltaV) / delta) * getWidth();
		}
	}
}
