# Supplementary material for: A low-cost fluorescence reader for in vitro transcription and nucleic acid detection with Cas13a
Source: PLoS One. 2019 Dec 18;14(12):e0220091. doi: 10.1371/journal.pone.0220091 (PMC6919979; doi:10.1371/journal.pone.0220091)
Supplement: S1 File — Are available via Github: https://github.com/Katzi93/Fluorescence_detector. (ZIP) [file pone.0220091.s007.zip › S1 File/software.Lightbringer/src/frontend/views/components/datarepresentation/Plottable.java]

package frontend.views.components.datarepresentation;

public interface Plottable {

    double getXValue();

    double getYValue();
}
