# Supplementary material for: A low-cost fluorescence reader for in vitro transcription and nucleic acid detection with Cas13a
Source: PLoS One. 2019 Dec 18;14(12):e0220091. doi: 10.1371/journal.pone.0220091 (PMC6919979; doi:10.1371/journal.pone.0220091)
Supplement: S1 File — Are available via Github: https://github.com/Katzi93/Fluorescence_detector. (ZIP) [file pone.0220091.s007.zip › S1 File/software.Lightbringer/src/frontend/views/components/CancelButton.java]

package frontend.views.components;

import frontend.views.ImagesClass;
import frontend.views.MainController;
import javafx.scene.image.ImageView;


/**
 * A Cancel button in Lightbringers application. When pressed, the view is changed to the previous one.
 */
public class CancelButton extends ImageView {

    /**
     * Constructor for CancelButton.
     * @param controller MainController controlling the application.
     * @param fitHeight default fit height of the button.
     */
    public CancelButton(MainController controller, double fitHeight){
        super(ImagesClass.getCANCEL());
        this.setFitHeight(fitHeight);
        this.setPreserveRatio(true);
        this.addEventHandler(javafx.scene.input.MouseEvent.MOUSE_CLICKED, e ->{
            controller.returnPreviousView();
        });
    }

}
