# Supplementary material for: A low-cost fluorescence reader for in vitro transcription and nucleic acid detection with Cas13a
Source: PLoS One. 2019 Dec 18;14(12):e0220091. doi: 10.1371/journal.pone.0220091 (PMC6919979; doi:10.1371/journal.pone.0220091)
Supplement: S1 File — Are available via Github: https://github.com/Katzi93/Fluorescence_detector. (ZIP) [file pone.0220091.s007.zip › S1 File/software.Lightbringer/src/frontend/views/MainDisplay.java]

package frontend.views;

import frontend.views.components.ChangingLeftBox;
import javafx.scene.layout.HBox;
import javafx.scene.layout.VBox;

public class MainDisplay extends VBox {

    ChangingLeftBox leftBox;
    RightBox rightBox;

    public MainDisplay(){
        this.leftBox = new ChangingLeftBox();
        this.rightBox = new RightBox();

        HBox container = new HBox();
        container.getChildren().addAll(leftBox,rightBox);
        this.getChildren().add(container);
    }

    public void changeRightBox(RightBox newRightBox){
        this.getChildren().remove(this.rightBox);
        this.getChildren().add(newRightBox);
    }

}
