# Supplementary material for: A low-cost fluorescence reader for in vitro transcription and nucleic acid detection with Cas13a
Source: PLoS One. 2019 Dec 18;14(12):e0220091. doi: 10.1371/journal.pone.0220091 (PMC6919979; doi:10.1371/journal.pone.0220091)
Supplement: S1 File — Are available via Github: https://github.com/Katzi93/Fluorescence_detector. (ZIP) [file pone.0220091.s007.zip › S1 File/software.Lightbringer/src/resources/style.css]

.measureButton{
}

.text{
    -fx-font-family: 'Arial';
}

.debugRed{
    -fx-background-color: "red";
}

.debugBlue{
    -fx-background-color: "blue";
}

.padding25{
    /*-fx-background-color: "red";*/
    -fx-padding: 25 0 25 0;
}


.text-field{
    -fx-max-width: 75;
}
