# Supplementary material for: A low-cost fluorescence reader for in vitro transcription and nucleic acid detection with Cas13a
Source: PLoS One. 2019 Dec 18;14(12):e0220091. doi: 10.1371/journal.pone.0220091 (PMC6919979; doi:10.1371/journal.pone.0220091)
Supplement: S1 File — Are available via Github: https://github.com/Katzi93/Fluorescence_detector. (ZIP) [file pone.0220091.s007.zip › S1 File/software.Lightbringer/src/backend/experiment/listener/ArduinoConnectedEventListener.java]

package backend.experiment.listener;

import jssc.SerialPort;
import jssc.SerialPortEvent;
import jssc.SerialPortEventListener;
import jssc.SerialPortException;

import java.util.concurrent.atomic.AtomicBoolean;

public class ArduinoConnectedEventListener implements SerialPortEventListener{

    private AtomicBoolean isLightbringer;
    private SerialPort tempPort;

    public ArduinoConnectedEventListener(AtomicBoolean isLightbringer, SerialPort tempPort){
        this.isLightbringer = isLightbringer;
        this.tempPort = tempPort;
    }

    @Override
    public void serialEvent(SerialPortEvent serialPortEvent) {
        synchronized(isLightbringer){
            if(serialPortEvent.isRXCHAR()){
                try{
                    String read = tempPort.readString(serialPortEvent.getEventValue());
                    if(read.contains("RDY")){
                        tempPort.writeString("ACK%");
                        System.out.println("RDY recieved");
                        isLightbringer.set(true);
                        isLightbringer.notify();
                    }
                } catch (SerialPortException e) {
                    e.printStackTrace();
                }
            }
        }
    }
}
