# Supplementary material for: A low-cost fluorescence reader for in vitro transcription and nucleic acid detection with Cas13a
Source: PLoS One. 2019 Dec 18;14(12):e0220091. doi: 10.1371/journal.pone.0220091 (PMC6919979; doi:10.1371/journal.pone.0220091)
Supplement: S1 File — Are available via Github: https://github.com/Katzi93/Fluorescence_detector. (ZIP) [file pone.0220091.s007.zip › S1 File/software.Lightbringer/src/backend/experiment/StateExperiment.java]

package backend.experiment;

/**
 * Enum describing the current state of an {@link Experiment} regarding its progress.
 */
public enum StateExperiment {

    /**
     * The experiment is ready to take the next measurement.
     */
    READY,

    /**
     * The experiment is locked reading data, i.e. it is in the process of turning on the lamp, receiving the data, etc.
     */
    MEASURING,

    /**
     * The experiment has completed all measurements and is considered over.
     */
    DONE
}
