# Supplementary material for: A low-cost fluorescence reader for in vitro transcription and nucleic acid detection with Cas13a
Source: PLoS One. 2019 Dec 18;14(12):e0220091. doi: 10.1371/journal.pone.0220091 (PMC6919979; doi:10.1371/journal.pone.0220091)
Supplement: S1 File — Are available via Github: https://github.com/Katzi93/Fluorescence_detector. (ZIP) [file pone.0220091.s007.zip › S1 File/software.Lightbringer/src/backend/experiment/Parameters.java]

package backend.experiment;

/**
 * Parameters specifying the physical values and constants needed to calculate the different values of an {@link Experiment}.
 */
public class Parameters {

    /**
     * The reference resistance, in Ohm, in Lightbringer's circuit.
     */
    protected double refResistance;

    /**
     * Connstructor for Parameters.
     * @param refResistance reference resistance, in Ohm.
     */
    public Parameters(double refResistance){
        this.refResistance = refResistance;
    }

    /**
     * Getter for refResistance.
     * @return reference resistance.
     */
    public double getRefResistance() {
        return refResistance;
    }
}
