# Supplementary material for: A low-cost fluorescence reader for in vitro transcription and nucleic acid detection with Cas13a
Source: PLoS One. 2019 Dec 18;14(12):e0220091. doi: 10.1371/journal.pone.0220091 (PMC6919979; doi:10.1371/journal.pone.0220091)
Supplement: S2 File — Bill of materials. (XLSX) [file pone.0220091.s008.xlsx]

## Sheet: Tabelle1
Item	Amount	Type designation	Provider
Photoresistor	1	GL5516 NT00183
NPN Transistor	2	BC635
Magnets	10	S-8-02-N	supermagnete.de
Microcontroller	1	Geekcreit ATmega328P Arduino compatible Nano
Graphit pouder
Two components glue
light filter foils		RUST	LEE filters
light filter foils		Tokyo Blue	LEE filters
5mm blue LEDs	1	super bright (>10000mcd)
3mm green LED	1
Screws	4	M3x20
Nuts	8	M3x20
Microscope cover slides		20x20 mm
Micro USB cabel	1
Hole raster board	1
Resistor set	1	1 Ohm to 2MOhm
Glassfiber Filter paper	1	Wathman 934-AH
		_
